# Supplementary material for: Comparing mixed oil to soybean oil lipid emulsion in patients on home parenteral nutrition: a pilot prospective double-blind, crossover, randomized trial
Source: Pilot Feasibility Stud. 2023 Apr 20;9:64. doi: 10.1186/s40814-023-01295-1 (PMC10116729; doi:10.1186/s40814-023-01295-1)
Supplement: Supplementary file 2 — Additional file 2: Supplementary Material Figure 1. Interaction betweenTreatment (Soybean Oil/Mixed Oil) and the change in liver enzymes on the changein ratio w-6: w-3. Supplementary Material Figure 2. Interaction between Treatment (Soybean Oil/MixedOil) and the change in liver enzymes on the change inOmega 6. Supplementary Material Figure 3. Interaction between Treatment (Soybean Oil/MixedOil) and the change inliver enzymes on the change in Omega 3. Supplementary Material Figure 4. Interaction between Treatment (Soybean Oil/MixedOil) and the change in liver enzymes on the change inEPA. Supplementary Material Figure 5. Interaction between Treatment (Soybean Oil/MixedOil) and the change in liver enzymes on the change inDHA. [file 40814_2023_1295_MOESM2_ESM.zip]

Archive with 6 entries (6 files):
- Supplementary Material Figure 1.pdf
- Supplementary Material Figure 2.pdf
- Supplementary Material Figure 3.pdf
- Supplementary Material Figure 4.pdf
- Supplementary Material Figure 5.pdf
- Supplementary Material Figure Captions.docx
